# Supplementary material for: Does Indocyanine Green Utilization during Esophagectomy Prevent Anastomotic Leaks? Systematic Review and Meta-Analysis
Source: J Clin Med. 2024 Aug 20;13(16):4899. doi: 10.3390/jcm13164899 (PMC11355508; doi:10.3390/jcm13164899)
Supplement: Supplementary file 1 [file jcm-13-04899-s001.zip]

Archive with 6 entries (5 files):
- jcm-3115614-supplementary/
- jcm-3115614-supplementary/Appendix 1.pdf
- jcm-3115614-supplementary/Suppl Figure S1.tiff
- jcm-3115614-supplementary/Suppl Figure S2.tiff
- jcm-3115614-supplementary/Suppl Table S1.pdf
- jcm-3115614-supplementary/Suppl Table S2 def.pdf
